# Supplementary material for: Organogels of FmocFF: Exploring the Solvent-Dependent Gelmorphic Behavior
Source: Gels. 2024 Nov 19;10(11):749. doi: 10.3390/gels10110749 (PMC11594169; doi:10.3390/gels10110749)
Supplement: Supplementary file 1 [file gels-10-00749-s001.zip]

Archive with 1 entries (1 files):
- gels-3288306-supplementary.pdf
